# Supplementary material for: Experimental Protocols Used to Mimic Gastrointestinal Protein Digestion: A Systematic Review
Source: Nutrients. 2024 Jul 24;16(15):2398. doi: 10.3390/nu16152398 (PMC11314321; doi:10.3390/nu16152398)
Supplement: Supplementary file 1 [file nutrients-16-02398-s001.zip]

Archive with 1 entries (1 files):
- nutrients-2984995-supplementary.pdf
